# Supplementary material for: Manifestations of Liver Impairment and the Effects of MH-76, a Non-Quinazoline α1-Adrenoceptor Antagonist, and Prazosin on Liver Tissue in Fructose-Induced Metabolic Syndrome
Source: Metabolites. 2023 Nov 3;13(11):1130. doi: 10.3390/metabo13111130 (PMC10672990; doi:10.3390/metabo13111130)
Supplement: Supplementary file 1 [file metabolites-13-01130-s001.zip]

Archive with 1 entries (1 files):
- metabolites-2651772-supplementary.pdf
